# Supplementary material for: The Potential microRNA Prognostic Signature in HNSCCs: A Systematic Review
Source: Noncoding RNA. 2023 Sep 14;9(5):54. doi: 10.3390/ncrna9050054 (PMC10514860; doi:10.3390/ncrna9050054)
Supplement: Supplementary file 1 [file ncrna-09-00054-s001.zip]

Archive with 1 entries (1 files):
- ncrna-2517628-supplementary.pdf
